# Supplementary material for: Descriptions of a new species of genus Angarotipula and life history of Angarotipulalaetipennis (Alexander, 1935) (Diptera, Tipulidae)
Source: Biodivers Data J. 2022 Jun 10;10:e82427. doi: 10.3897/BDJ.10.e82427 (PMC9848525; doi:10.3897/BDJ.10.e82427)
Supplement: XML Treatment for Angarotipula laetipennis [file BDJ.10.e82427-treatment2.xml]

<!DOCTYPE tp:taxon-treatment
  PUBLIC "-//TaxonX//DTD Taxonomic Treatment Publishing DTD v0 20100105//EN" "tax-treatment-NSO.dtd">
<tp:taxon-treatment xmlns:tp="http://www.plazi.org/taxpub"><tp:treatment-meta><mixed-citation publication-type="journal"><person-group><name><surname>Yang</surname><given-names>Qi-Cheng</given-names></name><name><surname>Zhang</surname><given-names>Bing</given-names></name><name><surname>Yang</surname><given-names>Ding</given-names></name><name><surname>Liu</surname><given-names>Xiaoyan</given-names></name></person-group><article-title>Descriptions of a new species of genus <italic><tp:taxon-name><tp:taxon-name-part taxon-name-part-type="genus" reg="Angarotipula">Angarotipula</tp:taxon-name-part></tp:taxon-name></italic> and life history of <italic><tp:taxon-name><tp:taxon-name-part taxon-name-part-type="genus" reg="Angarotipula">Angarotipula</tp:taxon-name-part><tp:taxon-name-part taxon-name-part-type="species" reg="laetipennis">laetipennis</tp:taxon-name-part></tp:taxon-name></italic> (Alexander, 1935) (<tp:taxon-name><tp:taxon-name-part taxon-name-part-type="order">Diptera</tp:taxon-name-part></tp:taxon-name>, <tp:taxon-name><tp:taxon-name-part taxon-name-part-type="family">Tipulidae</tp:taxon-name-part></tp:taxon-name>)</article-title><source>Biodivers Data J</source><day>10</day><month>06</month><year>2022</year><volume>10</volume><pub-id pub-id-type="doi">10.3897/BDJ.10.e82427</pub-id></mixed-citation></tp:treatment-meta><tp:nomenclature><tp:taxon-name>
            <object-id xmlns:xlink="http://www.w3.org/1999/xlink" content-type="arpha" xlink:type="simple">E956E59B-0519-5349-95EA-CBB26BE283E6</object-id>
            <tp:taxon-name-part taxon-name-part-type="genus">Angarotipula</tp:taxon-name-part>
            <tp:taxon-name-part taxon-name-part-type="species">laetipennis</tp:taxon-name-part>
          </tp:taxon-name><tp:taxon-authority>(Alexander, 1935)</tp:taxon-authority></tp:nomenclature><tp:treatment-sec sec-type="materials"><title>Materials</title><list list-type="alpha-lower" list-content="occurrences"><list-item><p><bold>Type status:</bold> <named-content xmlns:xlink="http://www.w3.org/1999/xlink" content-type="dwc:typeStatus" xlink:type="simple">Other material</named-content>. <bold>Occurrence:</bold> recordedBy: <named-content xmlns:xlink="http://www.w3.org/1999/xlink" content-type="dwc:recordedBy" xlink:type="simple">Yang Qi-Cheng and Yang Hao-Cheng</named-content>; lifeStage: <named-content xmlns:xlink="http://www.w3.org/1999/xlink" content-type="dwc:lifeStage" xlink:type="simple">egg; larva; pupa; adult</named-content>; <bold>Taxon:</bold> kingdom: <named-content xmlns:xlink="http://www.w3.org/1999/xlink" content-type="dwc:kingdom" xlink:type="simple"><tp:taxon-name><tp:taxon-name-part taxon-name-part-type="kingdom">Animalia</tp:taxon-name-part></tp:taxon-name></named-content>; phylum: <named-content xmlns:xlink="http://www.w3.org/1999/xlink" content-type="dwc:phylum" xlink:type="simple"><tp:taxon-name><tp:taxon-name-part taxon-name-part-type="phylum">Arthropoda</tp:taxon-name-part></tp:taxon-name></named-content>; class: <named-content xmlns:xlink="http://www.w3.org/1999/xlink" content-type="dwc:class" xlink:type="simple"><tp:taxon-name><tp:taxon-name-part taxon-name-part-type="class">Insecta</tp:taxon-name-part></tp:taxon-name></named-content>; order: <named-content xmlns:xlink="http://www.w3.org/1999/xlink" content-type="dwc:order" xlink:type="simple"><tp:taxon-name><tp:taxon-name-part taxon-name-part-type="order">Diptera</tp:taxon-name-part></tp:taxon-name></named-content>; family: <named-content xmlns:xlink="http://www.w3.org/1999/xlink" content-type="dwc:family" xlink:type="simple"><tp:taxon-name><tp:taxon-name-part taxon-name-part-type="family">Tipulidae</tp:taxon-name-part></tp:taxon-name></named-content>; genus: <named-content xmlns:xlink="http://www.w3.org/1999/xlink" content-type="dwc:genus" xlink:type="simple"><tp:taxon-name><tp:taxon-name-part taxon-name-part-type="genus">Angarotipula</tp:taxon-name-part></tp:taxon-name></named-content>; specificEpithet: <named-content xmlns:xlink="http://www.w3.org/1999/xlink" content-type="dwc:specificEpithet" xlink:type="simple"><italic><tp:taxon-name><tp:taxon-name-part taxon-name-part-type="genus" reg="Angarotipula"/><tp:taxon-name-part taxon-name-part-type="species" reg="laetipennis">laetipennis</tp:taxon-name-part></tp:taxon-name></italic></named-content>; scientificNameAuthorship: <named-content xmlns:xlink="http://www.w3.org/1999/xlink" content-type="dwc:scientificNameAuthorship" xlink:type="simple">(Alexander, 1935)</named-content>; taxonomicStatus: <named-content xmlns:xlink="http://www.w3.org/1999/xlink" content-type="dwc:taxonomicStatus" xlink:type="simple">accepted</named-content>; <bold>Location:</bold> continent: <named-content xmlns:xlink="http://www.w3.org/1999/xlink" content-type="dwc:continent" xlink:type="simple">Asia</named-content>; country: <named-content xmlns:xlink="http://www.w3.org/1999/xlink" content-type="dwc:country" xlink:type="simple">China</named-content>; countryCode: <named-content xmlns:xlink="http://www.w3.org/1999/xlink" content-type="dwc:countryCode" xlink:type="simple">CN</named-content>; stateProvince: <named-content xmlns:xlink="http://www.w3.org/1999/xlink" content-type="dwc:stateProvince" xlink:type="simple">Yunnan</named-content>; county: <named-content xmlns:xlink="http://www.w3.org/1999/xlink" content-type="dwc:county" xlink:type="simple">Honghe Hani and Yi Autonomous Prefecture</named-content>; municipality: <named-content xmlns:xlink="http://www.w3.org/1999/xlink" content-type="dwc:municipality" xlink:type="simple">Luxi</named-content>; verbatimElevation: <named-content xmlns:xlink="http://www.w3.org/1999/xlink" content-type="dwc:verbatimElevation" xlink:type="simple">1710 m</named-content>; verbatimLatitude: <named-content xmlns:xlink="http://www.w3.org/1999/xlink" content-type="dwc:verbatimLatitude" xlink:type="simple">24°33'N</named-content>; verbatimLongitude: <named-content xmlns:xlink="http://www.w3.org/1999/xlink" content-type="dwc:verbatimLongitude" xlink:type="simple">103°45'E</named-content>; <bold>Identification:</bold> identifiedBy: <named-content xmlns:xlink="http://www.w3.org/1999/xlink" content-type="dwc:identifiedBy" xlink:type="simple">Yang Qi-Cheng</named-content>; <bold>Event:</bold> startDayOfYear: <named-content xmlns:xlink="http://www.w3.org/1999/xlink" content-type="dwc:startDayOfYear" xlink:type="simple">12</named-content>; endDayOfYear: <named-content xmlns:xlink="http://www.w3.org/1999/xlink" content-type="dwc:endDayOfYear" xlink:type="simple">145</named-content>; year: <named-content xmlns:xlink="http://www.w3.org/1999/xlink" content-type="dwc:year" xlink:type="simple">2020</named-content>; month: <named-content xmlns:xlink="http://www.w3.org/1999/xlink" content-type="dwc:month" xlink:type="simple">5</named-content>; day: <named-content xmlns:xlink="http://www.w3.org/1999/xlink" content-type="dwc:day" xlink:type="simple">1</named-content>; habitat: <named-content xmlns:xlink="http://www.w3.org/1999/xlink" content-type="dwc:habitat" xlink:type="simple">Rice field; lotus pond</named-content>; eventRemarks: <named-content xmlns:xlink="http://www.w3.org/1999/xlink" content-type="dwc:eventRemarks" xlink:type="simple"><tp:taxon-name><tp:taxon-name-part taxon-name-part-type="genus" reg="Angarotipula">Angarotipula</tp:taxon-name-part><tp:taxon-name-part taxon-name-part-type="species" reg="laetipennis">laetipennis</tp:taxon-name-part></tp:taxon-name> were reared at the outbreak of the COVID-19 epidemic in China, 2020.</named-content>; <bold>Record Level:</bold> type: <named-content xmlns:xlink="http://www.w3.org/1999/xlink" content-type="dwc:type" xlink:type="simple">PhysicalObject</named-content></p></list-item><list-item><p><bold>Type status:</bold> <named-content xmlns:xlink="http://www.w3.org/1999/xlink" content-type="dwc:typeStatus" xlink:type="simple">Other material</named-content>. <bold>Occurrence:</bold> recordedBy: <named-content xmlns:xlink="http://www.w3.org/1999/xlink" content-type="dwc:recordedBy" xlink:type="simple">Yang Qi-Cheng</named-content>; lifeStage: <named-content xmlns:xlink="http://www.w3.org/1999/xlink" content-type="dwc:lifeStage" xlink:type="simple">egg; larva; pupa; adult</named-content>; <bold>Taxon:</bold> kingdom: <named-content xmlns:xlink="http://www.w3.org/1999/xlink" content-type="dwc:kingdom" xlink:type="simple"><tp:taxon-name><tp:taxon-name-part taxon-name-part-type="kingdom">Animalia</tp:taxon-name-part></tp:taxon-name></named-content>; phylum: <named-content xmlns:xlink="http://www.w3.org/1999/xlink" content-type="dwc:phylum" xlink:type="simple"><tp:taxon-name><tp:taxon-name-part taxon-name-part-type="phylum">Arthropoda</tp:taxon-name-part></tp:taxon-name></named-content>; class: <named-content xmlns:xlink="http://www.w3.org/1999/xlink" content-type="dwc:class" xlink:type="simple"><tp:taxon-name><tp:taxon-name-part taxon-name-part-type="class">Insecta</tp:taxon-name-part></tp:taxon-name></named-content>; order: <named-content xmlns:xlink="http://www.w3.org/1999/xlink" content-type="dwc:order" xlink:type="simple"><tp:taxon-name><tp:taxon-name-part taxon-name-part-type="order">Diptera</tp:taxon-name-part></tp:taxon-name></named-content>; family: <named-content xmlns:xlink="http://www.w3.org/1999/xlink" content-type="dwc:family" xlink:type="simple"><tp:taxon-name><tp:taxon-name-part taxon-name-part-type="family">Tipulidae</tp:taxon-name-part></tp:taxon-name></named-content>; genus: <named-content xmlns:xlink="http://www.w3.org/1999/xlink" content-type="dwc:genus" xlink:type="simple"><tp:taxon-name><tp:taxon-name-part taxon-name-part-type="genus">Angarotipula</tp:taxon-name-part></tp:taxon-name></named-content>; specificEpithet: <named-content xmlns:xlink="http://www.w3.org/1999/xlink" content-type="dwc:specificEpithet" xlink:type="simple"><italic><tp:taxon-name><tp:taxon-name-part taxon-name-part-type="genus" reg="Angarotipula"/><tp:taxon-name-part taxon-name-part-type="species" reg="laetipennis">laetipennis</tp:taxon-name-part></tp:taxon-name></italic></named-content>; scientificNameAuthorship: <named-content xmlns:xlink="http://www.w3.org/1999/xlink" content-type="dwc:scientificNameAuthorship" xlink:type="simple">(Alexander, 1935)</named-content>; taxonomicStatus: <named-content xmlns:xlink="http://www.w3.org/1999/xlink" content-type="dwc:taxonomicStatus" xlink:type="simple">accepted</named-content>; <bold>Location:</bold> continent: <named-content xmlns:xlink="http://www.w3.org/1999/xlink" content-type="dwc:continent" xlink:type="simple">Asia</named-content>; country: <named-content xmlns:xlink="http://www.w3.org/1999/xlink" content-type="dwc:country" xlink:type="simple">China</named-content>; countryCode: <named-content xmlns:xlink="http://www.w3.org/1999/xlink" content-type="dwc:countryCode" xlink:type="simple">CN</named-content>; stateProvince: <named-content xmlns:xlink="http://www.w3.org/1999/xlink" content-type="dwc:stateProvince" xlink:type="simple">Yunnan</named-content>; county: <named-content xmlns:xlink="http://www.w3.org/1999/xlink" content-type="dwc:county" xlink:type="simple">Honghe Hani and Yi Autonomous Prefecture</named-content>; municipality: <named-content xmlns:xlink="http://www.w3.org/1999/xlink" content-type="dwc:municipality" xlink:type="simple">Luxi</named-content>; locality: <named-content xmlns:xlink="http://www.w3.org/1999/xlink" content-type="dwc:locality" xlink:type="simple">Xiaoxilong (小习龙), Wujiepu town.</named-content>; verbatimElevation: <named-content xmlns:xlink="http://www.w3.org/1999/xlink" content-type="dwc:verbatimElevation" xlink:type="simple">1700 m</named-content>; verbatimLatitude: <named-content xmlns:xlink="http://www.w3.org/1999/xlink" content-type="dwc:verbatimLatitude" xlink:type="simple">24°32'N</named-content>; verbatimLongitude: <named-content xmlns:xlink="http://www.w3.org/1999/xlink" content-type="dwc:verbatimLongitude" xlink:type="simple">103°34'E</named-content>; <bold>Identification:</bold> identifiedBy: <named-content xmlns:xlink="http://www.w3.org/1999/xlink" content-type="dwc:identifiedBy" xlink:type="simple">Yang Qi-Cheng</named-content>; <bold>Event:</bold> startDayOfYear: <named-content xmlns:xlink="http://www.w3.org/1999/xlink" content-type="dwc:startDayOfYear" xlink:type="simple">119</named-content>; endDayOfYear: <named-content xmlns:xlink="http://www.w3.org/1999/xlink" content-type="dwc:endDayOfYear" xlink:type="simple">145</named-content>; year: <named-content xmlns:xlink="http://www.w3.org/1999/xlink" content-type="dwc:year" xlink:type="simple">2020</named-content>; month: <named-content xmlns:xlink="http://www.w3.org/1999/xlink" content-type="dwc:month" xlink:type="simple">4</named-content>; day: <named-content xmlns:xlink="http://www.w3.org/1999/xlink" content-type="dwc:day" xlink:type="simple">29</named-content>; habitat: <named-content xmlns:xlink="http://www.w3.org/1999/xlink" content-type="dwc:habitat" xlink:type="simple">Rice field (Fig. 11A); lotus pond (Fig. 11B)</named-content>; eventRemarks: <named-content xmlns:xlink="http://www.w3.org/1999/xlink" content-type="dwc:eventRemarks" xlink:type="simple"><tp:taxon-name><tp:taxon-name-part taxon-name-part-type="genus" reg="Angarotipula">Angarotipula</tp:taxon-name-part><tp:taxon-name-part taxon-name-part-type="species" reg="laetipennis">laetipennis</tp:taxon-name-part></tp:taxon-name> were reared at the outbreak of the COVID-19 epidemic in China, 2020.</named-content>; <bold>Record Level:</bold> type: <named-content xmlns:xlink="http://www.w3.org/1999/xlink" content-type="dwc:type" xlink:type="simple">PhysicalObject</named-content></p></list-item></list></tp:treatment-sec><tp:treatment-sec sec-type="Description"><title>Description</title><p><bold>Eggs</bold> (n &gt; 50, produced by the same female): length 0.7–0.75 mm, middle width 0.2 mm. Black, cylindrical; apical side with a round micropyle, ventral surface with slightly longitudinal indentations. Basal side with a long terminal filament, which is more than 6 times the length of egg (Fig. <xref ref-type="fig" rid="F7691920">3</xref>A).</p><p><bold>Larvae</bold>:</p><p><bold>1st instar</bold> (n = 7, produced by the same female). Length 2.0–2.2 mm, width 0.35–0.4 mm, spiracular disc width 0.5–0.55 mm. Body cream coloured and partially translucent, body surface with pale brown corrugated pubescence, dorsal pubescence darker than those on ventral surface. Head capsule brown, posterior margin black. Spiracular disc white, with eight fusiform structures, the end structures are smaller, each of which bear moderately bifurcated long bristles; innermost pair of fusiform structures with three to five (usually four) bristles; laterally from it, the pair with three to five (usually four) bristles; outermost pair on outside of spiracles with three bristles; locations of bifurcations of these structures not fixed and the number of bifurcations not absolutely symmetrical. Spiracle small, with pale brown margin, distance beween spiracles 4 times as long as width of spiracle. Lateral lobe below spiracle, surface sclerotised, roughly sickle-shaped, tip rounded, bearing twelve to thirteen long bristles; ventral lobe finger-like with three long stiff bristles, a short stiff bristle and two tiny bristles, close together. Ventral surface of anal segment with two pairs of long anal papillae and anal papillae white, translucent (Fig. <xref ref-type="fig" rid="F7691924">4</xref>).</p><p><bold>2nd instar</bold> (n = 4): length 3.0–4.0 mm, width 0.4–0.5 mm, spiracular disc width 0.65 mm. Morphological characteristics are similar to 1st instar, but head capsule darker than 1st instar; inside pair of ventral anal papillae longer than those of 1st instar and tips of outside pair of ventral anal papillae blunt and black (Fig. <xref ref-type="fig" rid="F7691936">5</xref>A and B).</p><p><bold>Male last instar</bold> (n = 3): length 15.0–24.0 mm, width 2.0–3.0 mm, spiracular disc width 2.2–3.0 mm. <bold>Female last instar</bold> (n = 4): length 22.0–28.0 mm, width 2.5–3.8 mm, spiracular disc width 2.8–4.0 mm. Body brown and partially translucent, body surface with brown corrugated pubescence. Head capsule length 2.4 mm, width 1.2 mm, black, strongly sclerotised medially. Incision extending to 1/4 length of head, ends of internolateralia with a pair of long spiny processes and a pair of small triangular processes; internolateralia longer than externolateralia. Both labrum and clypeus with two pairs of brush-like setae, the smaller one on inside and the larger one on outside. Antenna cylindrical (Fig. <xref ref-type="fig" rid="F7691940">6</xref>). Posterior sections of abdominal segments II–VII with thin brown macrosetae arranged as follows: dorsal setae D4 longest; D5 and D6 shorter, above D3 and D4; pleura with L1, L2 and L3 close together, at level between two rows of dorsal macrosetae, L4 longest, above L1, L2 and L3; ventral setae V1, V2 and V3 close together and positioned laterally, V4 and V5 medial and anterior to latter, V3 and V4 longer （Fig. <xref ref-type="fig" rid="F7691944">7</xref>）. Spiracular disc with six long spiracular lobes, three times as long as width at base, ventral lobes longest; lobes fringed with long setae; thin black longitudinal lines extending along entire length of each lobe and sclerotised triangular areas at base, line of dorsal lobe thinnest, line of ventral lobe thickest. Distance between spiracles longer than width of spiracle. Three pairs of long anal papillae and spiracular lobes similar in size (Fig. <xref ref-type="fig" rid="F7691936">5</xref> C, D).</p><p><bold>Other instars</bold> similar to last instar. Colour cream to brown.</p><p><bold>Pupae</bold> (n = 9):</p><p><bold>Male</bold> (Fig. <xref ref-type="fig" rid="F7691948">8</xref>A, C and E). Length 14.0–22.0 mm, width 1.7–2.2 mm. Pupa glabrous, yellowish-brown with faint dark brown median longitudinal line dorsally, yellow on both sides of longitudinal line; lateral sides somewhat flattened, pale yellow. Two mesonotal respiratory organs long, slightly different lengths, about 1/4 length of body, tips hammer-shaped, outer margin with groove-shaped spiracle. Mesothorax with three pairs of setae close together and located laterally; sheath of halter covered by wing sheath. Tarsal sheaths of mesothoracic and metathoracic legs curved inwards, longer than those of prothoracic legs. Abdominal segments divided into anterior and posterior sections, segments II–VII with following arrangement of spines: 11–14 tiny spines along posterodorsal edges, 1–2 spines anterolaterally; lateral parts with large spines anteriorly and three smaller spines posteriorly; posteroventral section, two small spines on either side of mid-line and row of 12–14 small spines near posterior edge. Many spines with fine setae near base. Segments VIII and IX narrower; segment IX with three pairs of sheaths over larval spiracular lobes; dorsal sheath shortest, tips of sheaths with two straight spines; lateral and ventral sheaths long, curved, tips sharp, with small spines variable in number, gonostyli sheaths with two spines ventrally.</p><p><bold>Female</bold> (Fig. <xref ref-type="fig" rid="F7691948">8</xref>B, D and F). Length 18.0–26.0 mm, width 2.0–2.8 mm. Similar to male, except for terminal segments. Cercal sheath short, extending nearly half length of ventral spiracular sheath; hypogynial sheath short, shallowly lobed, bluntly tipped, anterior margin with four spines, many spines with a seta near base.</p></tp:treatment-sec><tp:treatment-sec sec-type="Diagnosis"><title>Diagnosis</title><p>
            <bold>Larvae</bold>
          </p><p>Incision of head capsule extending to 1/4 of head, with a pair of long spiny processes and a pair of small triangular processes; internolateralia longer than externolateralia.</p><p>
            <bold>Pupae</bold>
          </p><p>Two mesonotal respiratory organs nearly long, about 1/4 length of body.</p><p>
            <bold>Adult</bold>
          </p><p>Posterolateral margin of tergite IX with a pair of spine-like processes; inner gonostylus with a small spine-like process ventrally (<xref ref-type="bibr" rid="B7688467">Alexander 1935</xref>).</p></tp:treatment-sec><tp:treatment-sec sec-type="Distribution"><title>Distribution</title><p>China (Fujian, Guizhou, Shaanxi, Sichuan, Yunnan).</p></tp:treatment-sec><tp:treatment-sec sec-type="Biology"><title>Biology</title><p>In Luxi County, Yunnan Province, the adults of <italic><tp:taxon-name><tp:taxon-name-part taxon-name-part-type="genus" reg="Angarotipula">Angarotipula</tp:taxon-name-part><tp:taxon-name-part taxon-name-part-type="species" reg="laetipennis">laetipennis</tp:taxon-name-part></tp:taxon-name></italic> can be observed in late April. In Luxi County, adults are more common in rice fields and artificial ponds. Adults have strong positive phototaxis. Females are able to lay eggs on the same day after mating. Under natural conditions, the eggs are attached to other things, such as water plants to form egg masses. Females can eject the eggs quickly without choice when it is pinched by the body. Eggs mostly hatch in 2–4 days above 22°C. Larvae move after evening and feed on brown algae and chlorella. Old instar larvae gnawed the foam box and hornwort, but they did not seem to feed on live hornwort directly. The moulting time of larvae varies according to the temperature and food. Generation overlap is found. The last instar larvae pupate on any attachments near the water surface generally. Around 29°C, the pupae usually emerge at night, but a few of the pupae emerge during the day after 4–5 days. Adults mate immediately after eclosion, male adults customarily force the incompletely ossified females. Both males and females can mate for multiple times. Adults survive for only three days without water, but they could live for more than a week in the state of feeding water.</p></tp:treatment-sec><tp:treatment-sec sec-type="Remarks"><title>Remarks</title><p>Females can mate for multiple times in the artificial environment (possibly forced) and they laid eggs on the same day. The eggs were laid out of water or on a paper towel soaked in water. The terminal filament has strong elasticity, but can be pulled apart by hand, the filaments of all eggs were anchored together and tightly attached to other things. As shown in Fig. <xref ref-type="fig" rid="F7691920">3</xref>B, female adults gathered all the eggs on the broken legs, making them like octopus’ eggs. The eggs hatched on the 3rd day after being laid, egg shells splitting longitudinally.</p><p>The last instar larvae prefered to pupate near the sandy soil by water, but they did not bury their bodies in the soil. Conversely, they slightly attached to the sand and stone where they can breathe the air. Sometimes, they also pupated on the water plants close to the water. The bodies of newly-pupated pupae were white and translucent (Fig. <xref ref-type="fig" rid="F7691952">9</xref>E).</p><p>The last instar larvae preferred to pupate near the sandy soil by water, but they did not bury their bodies in the soil. Conversely, they slightly attached to the sand and stone where they can breathe the air. Sometimes they also pupated on the water plants closed to the water. The bodies of newly pupated pupae were white and translucent (Fig. <xref ref-type="fig" rid="F7691952">9</xref>E).</p></tp:treatment-sec><tp:treatment-sec><!--Section generated to contain objects referenced in tp:taxon-treatment.--><fig id="F7691920" position="float" orientation="portrait"><object-id xmlns:xlink="http://www.w3.org/1999/xlink" content-type="arpha" xlink:type="simple">1F08C226-F15D-5F36-9E52-F07D1830B071</object-id><object-id xmlns:xlink="http://www.w3.org/1999/xlink" content-type="doi" xlink:type="simple">10.3897/BDJ.10.e82427.figure3</object-id><label>Figure 3.</label><caption><p>Eggs of <italic><tp:taxon-name><tp:taxon-name-part taxon-name-part-type="genus" reg="Angarotipula">Angarotipula</tp:taxon-name-part><tp:taxon-name-part taxon-name-part-type="species" reg="laetipennis">laetipennis</tp:taxon-name-part></tp:taxon-name></italic>. <bold>A</bold> egg, ventral view; <bold>B</bold> egg mass. Scale bar: = 0.1 mm.</p></caption><graphic xmlns:xlink="http://www.w3.org/1999/xlink" xlink:href="bdj-10-e82427-g003.jpg" position="float" id="oo_644851.jpg" orientation="portrait" xlink:type="simple"><uri content-type="original_file" xlink:type="simple">https://binary.pensoft.net/fig/644851</uri></graphic></fig><fig id="F7691924" position="float" orientation="portrait"><object-id xmlns:xlink="http://www.w3.org/1999/xlink" content-type="arpha" xlink:type="simple">CDC4DC30-95A2-5FB3-BA46-A111F5E18D83</object-id><object-id xmlns:xlink="http://www.w3.org/1999/xlink" content-type="doi" xlink:type="simple">10.3897/BDJ.10.e82427.figure4</object-id><label>Figure 4.</label><caption><p>Spiracular disc of first instar of <italic><tp:taxon-name><tp:taxon-name-part taxon-name-part-type="genus" reg="Angarotipula">Angarotipula</tp:taxon-name-part><tp:taxon-name-part taxon-name-part-type="species" reg="laetipennis">laetipennis</tp:taxon-name-part></tp:taxon-name></italic>, dorsal view. Scale bar = 0.05 mm.</p></caption><graphic xmlns:xlink="http://www.w3.org/1999/xlink" xlink:href="bdj-10-e82427-g004.jpg" position="float" id="oo_644855.jpg" orientation="portrait" xlink:type="simple"><uri content-type="original_file" xlink:type="simple">https://binary.pensoft.net/fig/644855</uri></graphic></fig><fig id="F7691936" position="float" orientation="portrait"><object-id xmlns:xlink="http://www.w3.org/1999/xlink" content-type="arpha" xlink:type="simple">EF335F84-768B-554D-93A3-287A5609B8A6</object-id><object-id xmlns:xlink="http://www.w3.org/1999/xlink" content-type="doi" xlink:type="simple">10.3897/BDJ.10.e82427.figure5</object-id><label>Figure 5.</label><caption><p><italic><tp:taxon-name><tp:taxon-name-part taxon-name-part-type="genus" reg="Angarotipula">Angarotipula</tp:taxon-name-part><tp:taxon-name-part taxon-name-part-type="species" reg="laetipennis">laetipennis</tp:taxon-name-part></tp:taxon-name></italic>, larvae. <bold>A, B</bold> second instar, dorsal and lateral view; <bold>C, D</bold> last instar, dorsal and lateral view. Scale bar: A, B = 0.5 mm; C, D = 5 mm.</p></caption><graphic xmlns:xlink="http://www.w3.org/1999/xlink" xlink:href="bdj-10-e82427-g005.jpg" position="float" id="oo_644860.jpg" orientation="portrait" xlink:type="simple"><uri content-type="original_file" xlink:type="simple">https://binary.pensoft.net/fig/644860</uri></graphic></fig><fig id="F7691940" position="float" orientation="portrait"><object-id xmlns:xlink="http://www.w3.org/1999/xlink" content-type="arpha" xlink:type="simple">8E6AA0CC-0473-5793-993C-800184D6B0E0</object-id><object-id xmlns:xlink="http://www.w3.org/1999/xlink" content-type="doi" xlink:type="simple">10.3897/BDJ.10.e82427.figure6</object-id><label>Figure 6.</label><caption><p><italic><tp:taxon-name><tp:taxon-name-part taxon-name-part-type="genus" reg="Angarotipula">Angarotipula</tp:taxon-name-part><tp:taxon-name-part taxon-name-part-type="species" reg="laetipennis">laetipennis</tp:taxon-name-part></tp:taxon-name></italic>, head capsule of last instar, dorsal view. Scale bar = 0.2 mm.</p></caption><graphic xmlns:xlink="http://www.w3.org/1999/xlink" xlink:href="bdj-10-e82427-g006.jpg" position="float" id="oo_644861.jpg" orientation="portrait" xlink:type="simple"><uri content-type="original_file" xlink:type="simple">https://binary.pensoft.net/fig/644861</uri></graphic></fig><fig id="F7691944" position="float" orientation="portrait"><object-id xmlns:xlink="http://www.w3.org/1999/xlink" content-type="arpha" xlink:type="simple">72F0C08B-80C1-5246-B473-CFD6FF096D22</object-id><object-id xmlns:xlink="http://www.w3.org/1999/xlink" content-type="doi" xlink:type="simple">10.3897/BDJ.10.e82427.figure7</object-id><label>Figure 7.</label><caption><p><italic><tp:taxon-name><tp:taxon-name-part taxon-name-part-type="genus" reg="Angarotipula">Angarotipula</tp:taxon-name-part><tp:taxon-name-part taxon-name-part-type="species" reg="laetipennis">laetipennis</tp:taxon-name-part></tp:taxon-name></italic>, last instar, dorsal, lateral and ventral chaetotaxy of abdominal segment. Scale bar = 0.5 mm.</p></caption><graphic xmlns:xlink="http://www.w3.org/1999/xlink" xlink:href="bdj-10-e82427-g007.jpg" position="float" id="oo_644862.jpg" orientation="portrait" xlink:type="simple"><uri content-type="original_file" xlink:type="simple">https://binary.pensoft.net/fig/644862</uri></graphic></fig><fig id="F7691948" position="float" orientation="portrait"><object-id xmlns:xlink="http://www.w3.org/1999/xlink" content-type="arpha" xlink:type="simple">227154CD-5FD8-56EF-B815-200E1FB7D249</object-id><object-id xmlns:xlink="http://www.w3.org/1999/xlink" content-type="doi" xlink:type="simple">10.3897/BDJ.10.e82427.figure8</object-id><label>Figure 8.</label><caption><p><italic><tp:taxon-name><tp:taxon-name-part taxon-name-part-type="genus" reg="Angarotipula">Angarotipula</tp:taxon-name-part><tp:taxon-name-part taxon-name-part-type="species" reg="laetipennis">laetipennis</tp:taxon-name-part></tp:taxon-name></italic>, pupae, (A) (C) (E) male, lateral, ventral and dorsal view; (B) (D) (F) female, lateral, ventral and dorsal view; Scale bar: = 1.0 mm.</p></caption><graphic xmlns:xlink="http://www.w3.org/1999/xlink" xlink:href="bdj-10-e82427-g008.jpg" position="float" id="oo_644864.jpg" orientation="portrait" xlink:type="simple"><uri content-type="original_file" xlink:type="simple">https://binary.pensoft.net/fig/644864</uri></graphic></fig><fig id="F7691952" position="float" orientation="portrait"><object-id xmlns:xlink="http://www.w3.org/1999/xlink" content-type="arpha" xlink:type="simple">735A29E1-1787-5EC1-BE8C-2F7DC3B31DFD</object-id><object-id xmlns:xlink="http://www.w3.org/1999/xlink" content-type="doi" xlink:type="simple">10.3897/BDJ.10.e82427.figure9</object-id><label>Figure 9.</label><caption><p><italic><tp:taxon-name><tp:taxon-name-part taxon-name-part-type="genus" reg="Angarotipula">Angarotipula</tp:taxon-name-part><tp:taxon-name-part taxon-name-part-type="species" reg="laetipennis">laetipennis</tp:taxon-name-part></tp:taxon-name></italic> <bold>A</bold> mating; <bold>B</bold> young larvae foraging; <bold>C</bold> last instar larva; <bold>D</bold> last instar larva, stress state; <bold>E</bold> newly-pupated pupa; <bold>F</bold> Pupa shell, female and male.</p></caption><graphic xmlns:xlink="http://www.w3.org/1999/xlink" xlink:href="bdj-10-e82427-g009.jpg" position="float" id="oo_644865.jpg" orientation="portrait" xlink:type="simple"><uri content-type="original_file" xlink:type="simple">https://binary.pensoft.net/fig/644865</uri></graphic></fig></tp:treatment-sec><ref-list><ref id="B7688467"><element-citation xmlns:xlink="http://www.w3.org/1999/xlink" publication-type="article" xlink:type="simple"><person-group person-group-type="author"><name name-style="western"><surname>Alexander</surname><given-names>C. P.</given-names></name></person-group><year>1935</year><article-title>New or little-known <tp:taxon-name><tp:taxon-name-part taxon-name-part-type="family">Tipulidae</tp:taxon-name-part></tp:taxon-name> from eastern Asia (<tp:taxon-name><tp:taxon-name-part taxon-name-part-type="order">Diptera</tp:taxon-name-part></tp:taxon-name>). XXV</article-title><source>Philippine Journal of Science</source><issue>57</issue><fpage>81</fpage><lpage>148</lpage></element-citation></ref></ref-list></tp:taxon-treatment>
